# Supplementary material for: Regulation of white and brown adipocyte differentiation by RhoGAP DLC1
Source: PLoS One. 2017 Mar 30;12(3):e0174761. doi: 10.1371/journal.pone.0174761 (PMC5373604; doi:10.1371/journal.pone.0174761)
Supplement: S1 Table — (XLSX) [file pone.0174761.s004.xlsx]

## Sheet: BA PPARg SE
Rank	Chromosome	Start	End	Gene
1	chr8	129430987	129454238	Tomm20
2	chr2	135643579	135681842	Plcb4
3	chr6	88665981	88705333	Mgll
4	chr3	10281629	10294738	Fabp12
5	chr3	10202901	10216968	Fabp4
6	chr6	124367110	124386042	Clstn3
7	chr14	66739160	66766851	Ephx2
8	chr1	62754572	62795522	Nrp2
9	chr13	37968520	37975651	Rreb1
10	chr8	85800569	85811985	Ucp1
11	chr6	113376625	113389235	Cidec
12	chr6	21805888	21819404	Tspan12
13	chr16	21778931	21793181	Ehhadh
14	chr2	167512884	167528108	A530013C23Rik
15	chr1	154845755	154861889	Nmnat2
16	chr19	40429420	40446363	Sorbs1
17	chr17	33915682	33933821	Angptl4
18	chr9	40126188	40144637	Gramd1b
19	chr10	93943375	93963728	Tmcc3
20	chr5	30478256	30499257	Hadhb
21	chr7	35954246	35975295	Slc7a10
22	chr11	29664020	29685250	Eml6
23	chr4	15852776	15874157	Decr1
24	chr19	4496994	4521790	Pcx
25	chr19	56751638	56776701	Adrb1
26	chr11	35539510	35564574	Slit3
27	chr11	11840838	11866032	Grb10
28	chr3	116643951	116670401	Palmd
29	chr3	50986111	51014222	Ccrn4l
30	chr7	106335713	106364403	Mogat2
31	chr4	40099723	40129579	Aco1
32	chr6	115389486	115423456	Pparg
33	chr5	92033827	92070552	Parm1
34	chr19	47376577	47412559	Sh3pxd2a
35	chr8	127343797	127381553	2810004N23Rik
36	chr3	52305460	52347504	Foxo1
37	chr2	136325333	136330189	Ankef1
38	chr2	98502262	98507572	Lrrc4c
39	chr2	118976363	118982225	Rmdn3
40	chr7	148637181	148643274	Rplp2
41	chr8	71403568	71411057	Lpl
42	chr8	37877599	37885336	Dlc1
43	chr7	86877461	86885734	Pex11a
44	chr13	98445440	98454466	Gm5086
45	chr12	73574614	73583896	Lrrc9
46	chr2	26463996	26473323	Agpat2
47	chr1	185719571	185730168	1700056E22Rik
48	chr5	44630496	44641218	Tapt1
49	chr18	61597237	61608735	A530050N04Rik
50	chr5	17338040	17349949	Cd36
51	chr8	108671968	108684326	Pla2g15
52	chr13	41939242	41951703	Adtrp
53	chrX	156850720	156863243	Gpr64
54	chr15	54821361	54834657	Taf2
55	chr9	69283844	69297433	Ice2
56	chr8	72731746	72745409	Armc6
57	chr4	130182774	130196999	Nkain1
58	chr11	54982025	54996359	Slc36a2
59	chr11	83977602	83991983	Gm11437
60	chr9	121931728	121946114	Pomgnt2
61	chr15	85548182	85562765	Ppara
62	chr17	29610862	29625695	Pim1
63	chr4	86303393	86318275	Plin2
64	chr10	109339654	109355288	Nav3
65	chr5	37104002	37120426	D5Ertd579e
66	chr2	92872528	92889711	Prdm11
67	chr1	58661419	58679109	Ndufb3
68	chr8	71372713	71390789	Lpl
69	chr3	104327363	104345589	Lrig2
70	chr5	7954695	7972997	Steap4
71	chr7	141366941	141385490	Adam12
72	chr15	84452751	84471869	Prr5
73	chr11	90101910	90121053	Mmd
74	chr2	93984987	94004235	Hsd17b12
75	chr12	83277945	83297514	Sipa1l1
76	chr15	81241795	81262010	Xpnpep3
77	chr3	36370829	36391547	Anxa5
78	chr12	31977376	31998121	Lamb1
79	chr12	45366400	45387386	Pnpla8
80	chr10	21308307	21329909	1700020N01Rik
81	chr2	146401271	146423086	4933406D12Rik
82	chr3	96358837	96380661	Gm15441
83	chr8	10926233	10948776	3930402G23Rik
84	chr8	126796608	126819197	Galnt2
85	chr6	119346023	119369292	Adipor2
86	chr11	95638761	95662426	Zfp652
87	chr1	165226215	165250707	Prrx1
88	chr9	121971743	121996839	Snrk
89	chr6	94871643	94896989	4930511E03Rik
90	chr13	60760831	60787192	Dapk1
91	chr5	93679843	93710077	Ccng2
92	chr10	68749236	68784793	Rhobtb1
93	chr4	148830035	148832392	Rbp7
94	chr10	17195782	17198249	Cited2
95	chr10	84271942	84274514	Rfx4
96	chr16	23144261	23146882	Adipoq
97	chr3	104415830	104418520	Slc16a1
98	chr11	47184204	47187185	Sgcd
99	chr2	132723741	132726810	Fermt1
100	chr19	21470825	21474015	Gda

## Sheet: WA PPARg SE
Rank	Chromosome	Start	End	Gene
1	chr3	10200887	10217544	Fabp4
2	chr19	40417389	40447194	Sorbs1
3	chr5	31320931	31352153	Mir6369
4	chr19	44512085	44550712	Wnt8b
5	chr16	34959997	35012529	Mylk
6	chr3	96354970	96381522	Gm15441
7	chr6	119338730	119369342	Adipor2
8	chr19	47376463	47412988	Sh3pxd2a
9	chr8	129410462	129454591	Tomm20
10	chr8	10926145	10971459	3930402G23Rik
11	chr8	119851180	119897635	Cmip
12	chr8	71429974	71439357	Lpl
13	chr2	167515991	167528364	A530013C23Rik
14	chr15	88688068	88701781	Pim3
15	chr17	33911265	33926374	Angptl4
16	chr3	122122424	122139471	Bcar3
17	chr6	124367274	124386059	Clstn3
18	chr5	44614635	44634944	Tapt1
19	chr12	45366544	45387404	Pnpla8
20	chr5	30478286	30499497	Hadhb
21	chr11	97170512	97193276	Mrpl45
22	chr8	37666516	37690369	Dlc1
23	chr10	66747336	66773029	Nrbf2
24	chr7	103291691	103321715	Tenm4
25	chr8	127343724	127378047	2810004N23Rik
26	chr6	129096767	129131321	Clec2d
27	chr12	31855011	31889648	6030469F06Rik
28	chr6	88667267	88705504	Mgll
29	chr1	121059586	121060895	Gli2
30	chr3	127255283	127256592	Zgrf1
31	chr12	101750285	101751619	Ttc7b
32	chr1	178975088	178976463	Akt3
33	chr7	126891687	126893137	Acsm3
34	chr17	22450937	22452436	Zfp944
35	chr8	97305445	97306999	Cx3cl1
36	chr10	39333731	39335360	Traf3ip2
37	chr3	5248325	5249991	Zfhx4
38	chr17	21652555	21654232	Zfp53
39	chr15	76875103	76876796	Mb
40	chr7	147301450	147303182	Echs1
41	chr13	74944251	74945987	Cast
42	chr5	93521914	93523650	Sept11
43	chr6	53945525	53947275	4921529L05Rik
44	chr4	55744870	55746623	Klf4
45	chr12	73006563	73008317	Daam1
46	chr4	47222118	47223892	Col15a1
47	chr3	87661676	87663462	Prcc
48	chr19	12845233	12847030	Zfp91
49	chr9	42914228	42916027	Arhgef12
50	chr2	162798206	162800006	L3mbtl1
51	chr17	26852330	26854138	Crebrf
52	chr4	48056318	48058126	Nr4a3
53	chr8	121151315	121153127	Cdh13
54	chr8	11061438	11063251	9530052E02Rik
55	chr16	32659450	32661267	Tnk2
56	chr1	172797604	172799423	Atf6
57	chr10	17741675	17743499	Abracl
58	chr4	46150583	46152410	Tstd2
59	chr13	69676157	69678014	Papd7
60	chr2	49326700	49328562	Epc2
61	chr15	72891198	72893066	Trappc9
62	chr16	77643491	77645370	Mir125b-2
63	chr2	156919545	156921431	Tldc2
64	chr8	13756920	13758813	Cdc16
65	chr7	88715766	88717704	Whamm
66	chr16	21322387	21324355	Gm16863
67	chr2	93167821	93169802	Tspan18
68	chr11	79690571	79692553	Utp6
69	chr12	105989023	105991048	Dicer1
70	chr19	11985844	11987874	Patl1
71	chr5	65883049	65885090	Smim14
72	chr10	67741545	67743592	Arid5b
73	chr13	67913848	67915897	4930525G20Rik
74	chr13	67855490	67857544	Zfp85os
75	chr15	57048884	57050941	Slc22a22
76	chr8	112389419	112391478	Phlpp2
77	chr4	81544234	81546306	Gm5860
78	chr7	118224058	118226136	Eif4g2
79	chr9	122218470	122220552	Ano10
80	chr7	111366921	111369003	Trim6
81	chr11	30671248	30673339	Psme4
82	chr18	3336024	3338118	Gm6225
83	chr9	40607674	40609769	Hspa8
84	chr13	43572282	43574383	Ranbp9
85	chr9	95471458	95473567	Paqr9
86	chr8	124473649	124475760	Banp
87	chr16	45375553	45377673	Cd200
88	chr12	88606929	88609059	Vipas39
89	chr14	73002536	73004682	Fndc3a
90	chr11	102415981	102418128	Gpatch8
91	chr19	7299573	7301721	Naa40
92	chr16	70351834	70353990	Gbe1
93	chr18	11316187	11318344	Gata6
94	chr19	44269698	44271861	Pkd2l1
95	chr5	151466832	151469008	N4bp2l2
96	chr16	8829132	8831319	1810013L24Rik
97	chr17	28833478	28835671	Mapk14
98	chr16	14257598	14259798	Myh11
99	chr1	63223003	63225223	Eef1b2
100	chr1	192751515	192753740	Angel2
